# Supplementary material for: Multiomics Studies on the Effects of High-Temperature Stress on Male Sterility in Gossypium barbadense
Source: Int J Mol Sci. 2025 Apr 14;26(8):3693. doi: 10.3390/ijms26083693 (PMC12027491; doi:10.3390/ijms26083693)
Supplement: Supplementary file 1 [file ijms-26-03693-s001.zip]

Archive with 1 entries (1 files):
- ijms-3548101-Supplementary Material.pdf
